# Supplementary material for: A novel representation of RNA secondary structure based on element-contact graphs
Source: BMC Bioinformatics. 2008 Apr 11;9:188. doi: 10.1186/1471-2105-9-188 (PMC2373570; doi:10.1186/1471-2105-9-188)
Supplement: Additional file 1 — Supplementary table S1 – S3. Calculation of Wiener, Balaban, Randić indices based on the dataset of 6,305 ncRNAs. [file 1471-2105-9-188-S1.xls]

## Sheet: Supplementary Table S1
Supplementary Table S1. Calculation of Wiener indices based on the dataset of 6,305 ncRNAs.
Category
	Mean	SD	Min	Max	Mean	SD	Min	Max	Mean	SD	Min	Max	Mean	SD	Min	Max	Mean	SD	Min	Max	Mean	SD	Min	Max
The sequences with known structures
5S	0.0073	0.0008	0.0058	0.0103	0.0292	0.0069	0.0192	0.0518	0.0237	0.0035	0.018	0.0385	0.0814	0.0191	0.0545	0.1508	0.0181	0.0028	0.0128	0.0267	0.0679	0.0135	0.0447	0.1118
16S	0.0003	0.0001	0.0001	0.0009	0.0014	0.0006	0.0006	0.0052	0.0009	0.0004	0.0003	0.0031	0.0039	0.0017	0.0016	0.015	0.0007	0.0002	0.0003	0.0022	0.0037	0.0016	0.0016	0.0136
Intron	0.0014	0.0009	0.0001	0.0045	0.0068	0.0045	0.0007	0.028	0.0045	0.003	0.0004	0.016	0.02	0.0132	0.0021	0.0786	0.0034	0.0021	0.0003	0.0105	0.017	0.0103	0.0021	0.0659
RNase P	0.0021	0.0005	0.001	0.005	0.0101	0.0028	0.0044	0.0229	0.0069	0.0018	0.0031	0.0161	0.0292	0.0084	0.0122	0.0677	0.0053	0.0012	0.0025	0.0137	0.0251	0.0062	0.0116	0.0528
tRNA	0.0153	0.0032	0	0.0227	0.074	0.0264	0	0.1443	0.0525	0.0155	0	0.1026	0.1941	0.0662	0	0.3536	0.0357	0.0071	0	0.0577	0.1466	0.0444	0	0.25
The sequences of predicted structures
tmRNA	0.0018	0.0003	0.0013	0.0027	0.0097	0.0023	0.0059	0.019	0.0061	0.0012	0.0043	0.0101	0.0273	0.0063	0.0166	0.0523	0.0045	0.0007	0.003	0.0066	0.0247	0.0053	0.0156	0.046
5.8S	0.0066	0.0053	0.0036	0.0583	0.0303	0.0311	0.0117	0.5	0.0279	0.0451	0.0109	0.7071	0.0866	0.0858	0.0338	1	0.0143	0.0089	0.0076	0.0811	0.0633	0.0371	0.0285	0.5
SRP	0.0048	0.0037	0.0016	0.015	0.0209	0.0173	0.0059	0.0796	0.0149	0.0121	0.0046	0.0505	0.0572	0.0458	0.0168	0.2236	0.0121	0.0093	0.004	0.0415	0.0469	0.035	0.0152	0.1443
miRNA	0.0127	0.004	0.0046	0.0422	0.0564	0.0271	0.0149	0.3162	0.0338	0.0098	0.0123	0.0864	0.1387	0.0541	0.0383	0.5	0.0388	0.0175	0.0131	0.1826	0.1185	0.0491	0.0383	0.5
guide	0.0102	0.0042	0.0019	0.0307	0.0502	0.029	0.0074	0.1768	0.04	0.0233	0.0057	0.189	0.139	0.0784	0.0211	0.5	0.0225	0.0086	0.0045	0.0819	0.1007	0.0461	0.0191	0.25

## Sheet: Supplementary Table S2
Supplementary Table S2. Calculation of Balaban indices based on the dataset of 6,305 ncRNAs.
Category
	Mean	SD	Min	Max	Mean	SD	Min	Max	Mean	SD	Min	Max	Mean	SD	Min	Max	Mean	SD	Min	Max	Mean	SD	Min	Max
The sequences with known structures
5S	0.0096	0.0012	0.007	0.0135	0.0387	0.0105	0.024	0.078	0.0149	0.0031	0.0068	0.032	0.0547	0.0146	0.0283	0.1244	0.0215	0.0068	0.0069	0.0345	0.0822	0.029	0.0296	0.1845
16S	0.0005	0.0001	0.0002	0.0013	0.0026	0.001	0.001	0.0082	0.0001	0.0001	0	0.0007	0.0003	0.0003	0.0001	0.0042	0.0006	0.0003	0.0002	0.0022	0.0032	0.0019	0.0008	0.0162
Intron	0.0021	0.0013	0.0002	0.0067	0.011	0.0071	0.0015	0.0443	0.0011	0.0011	0	0.0048	0.005	0.005	0.0002	0.024	0.0024	0.0022	0.0002	0.0142	0.0133	0.0124	0.0011	0.1088
RNase P	0.0031	0.0008	0.001	0.0074	0.016	0.0047	0.0058	0.0364	0.0017	0.0009	0.0005	0.0092	0.0072	0.0037	0.0021	0.0378	0.0045	0.0019	0.0013	0.0114	0.0252	0.012	0.007	0.0752
tRNA	0.0203	0.0054	0	0.0299	0.1023	0.0422	0	0.1961	0.0349	0.0134	0	0.1091	0.1393	0.0491	0	0.375	0.0437	0.0139	0	0.0942	0.2089	0.0926	0	0.378
The sequences of predicted structures
tmRNA	0.0026	0.0005	0.0017	0.0044	0.0148	0.0036	0.0083	0.0284	0.0015	0.0006	0.0006	0.0046	0.0071	0.0027	0.0026	0.0209	0.006	0.0015	0.0013	0.0102	0.0361	0.01	0.0069	0.0698
5.8S	0.0089	0.0081	0.0042	0.1035	0.0411	0.04	0.015	0.5774	0.0205	0.0468	0.0038	0.7071	0.0645	0.0964	0.0149	1	0.0118	0.0084	0.0027	0.0711	0.0572	0.0407	0.0114	0.5774
SRP	0.006	0.0045	0.0018	0.0188	0.0267	0.0212	0.0076	0.0986	0.0131	0.0148	0.0011	0.0512	0.0523	0.06	0.0046	0.2673	0.0105	0.0099	0.0013	0.0377	0.0464	0.0454	0.0053	0.208
miRNA	0.0163	0.0057	0.0053	0.061	0.0684	0.0327	0.0179	0.375	0.0358	0.0102	0.0107	0.0861	0.1645	0.0646	0.0459	0.5774	0.0407	0.0252	0.0076	0.2041	0.1215	0.0708	0.0251	0.5774
guide	0.0131	0.0056	0.0027	0.0377	0.0659	0.0388	0.01	0.2292	0.0345	0.0222	0.0024	0.1925	0.1308	0.0884	0.0089	0.5774	0.0197	0.0132	0.0019	0.1033	0.095	0.0684	0.0068	0.378

## Sheet: Supplementary Table S3
Supplementary Table S3. Calculation of Randić indices based on the dataset of 6,305 ncRNAs.
Category
	Mean	SD	Min	Max	Mean	SD	Min	Max	Mean	SD	Min	Max	Mean	SD	Min	Max	Mean	SD	Min	Max	Mean	SD	Min	Max	Mean	SD	Min	Max	Mean	SD	Min	Max	Mean	SD	Min	Max	Mean	SD	Min	Max	Mean	SD	Min	Max	Mean	SD	Min	Max
The sequences with known structures
5S	0.0783	0.0023	0.0714	0.0822	0.0255	0.0036	0.0154	0.0322	0.1604	0.0116	0.1414	0.1961	0.1118	0.0074	0.099	0.1348	0.1057	0.0066	0.0864	0.125	0.0299	0.0058	0.0138	0.0489	0.2139	0.0137	0.189	0.2673	0.1277	0.0128	0.0887	0.1796	0.1042	0.009	0.0798	0.128	0.0359	0.0088	0.0168	0.0546	0.212	0.0148	0.1826	0.25	0.139	0.0126	0.1078	0.169
16S	0.0213	0.0021	0.0162	0.0345	0.0055	0.0006	0.0038	0.0095	0.0492	0.0069	0.0364	0.0845	0.0324	0.0046	0.0244	0.0574	0.0288	0.0042	0.0212	0.0498	0.0058	0.0013	0.0029	0.0129	0.0614	0.009	0.0464	0.1132	0.0279	0.0058	0.0179	0.0639	0.0275	0.0023	0.0223	0.0439	0.0062	0.0009	0.0028	0.0109	0.0683	0.0091	0.0512	0.1147	0.0416	0.0054	0.0324	0.0725
Intron	0.0374	0.0092	0.016	0.0572	0.0098	0.0028	0.0039	0.0187	0.087	0.0208	0.0402	0.1508	0.0574	0.0133	0.027	0.0962	0.051	0.0127	0.0225	0.0828	0.0109	0.0038	0.0047	0.0237	0.1105	0.0262	0.052	0.1715	0.0525	0.0147	0.0255	0.0995	0.0475	0.0118	0.0207	0.0781	0.011	0.0039	0.0044	0.0256	0.1162	0.0257	0.0563	0.2041	0.0681	0.0145	0.036	0.1187
RNase P	0.0452	0.0037	0.0374	0.063	0.0117	0.0018	0.007	0.0197	0.1045	0.0093	0.0833	0.1414	0.0686	0.0061	0.0542	0.0949	0.0616	0.0067	0.0453	0.0909	0.0134	0.0035	0.0053	0.0285	0.1293	0.013	0.0981	0.1961	0.0597	0.0122	0.0273	0.1222	0.0576	0.0053	0.0454	0.0854	0.0133	0.0032	0.006	0.0242	0.1405	0.0112	0.1162	0.189	0.084	0.0082	0.0624	0.1213
tRNA	0.0988	0.0126	0	0.1204	0.0307	0.0083	0	0.0531	0.2194	0.0356	0	0.2887	0.1503	0.0237	0	0.2236	0.1323	0.023	0	0.1961	0.0405	0.0178	0	0.1179	0.2742	0.0433	0	0.4082	0.1655	0.0503	0	0.3536	0.127	0.022	0	0.1924	0.043	0.0157	0	0.1187	0.279	0.0447	0	0.3536	0.1839	0.0328	0	0.2673
The sequences of predicted structures
tmRNA	0.0434	0.0022	0.0397	0.0521	0.0111	0.0015	0.0079	0.0158	0.1045	0.0083	0.0898	0.1336	0.0697	0.0056	0.0593	0.0928	0.0598	0.0047	0.0493	0.0798	0.0131	0.003	0.007	0.0235	0.1306	0.011	0.1078	0.1768	0.0637	0.0109	0.0373	0.1085	0.0555	0.0043	0.0478	0.0702	0.0133	0.0031	0.0061	0.0236	0.1439	0.0111	0.1231	0.1826	0.0905	0.0082	0.0664	0.124
5.8S	0.0713	0.0157	0.0531	0.1741	0.022	0.0086	0.01	0.0894	0.1558	0.0333	0.1162	0.5	0.1074	0.028	0.0806	0.5	0.1099	0.0396	0.0765	0.5774	0.0371	0.0429	0.0119	0.7071	0.2124	0.0572	0.1581	0.7071	0.1323	0.0814	0.0579	1	0.0861	0.0166	0.0492	0.189	0.0249	0.0103	0.0058	0.0962	0.1966	0.0307	0.1443	0.5	0.1224	0.0278	0.0712	0.5
SRP	0.0637	0.0188	0.0454	0.099	0.021	0.0082	0.01	0.0394	0.1342	0.0406	0.0928	0.2357	0.0943	0.0313	0.0613	0.1715	0.0891	0.0295	0.0564	0.1525	0.0284	0.0148	0.0084	0.0671	0.1853	0.0613	0.1179	0.3536	0.1221	0.0589	0.0481	0.2887	0.0859	0.0262	0.0536	0.1443	0.0278	0.0116	0.0114	0.0647	0.1757	0.0498	0.1231	0.2887	0.1156	0.0403	0.0661	0.2132
miRNA	0.0994	0.0106	0.0725	0.1414	0.0386	0.0071	0.0187	0.0845	0.205	0.0323	0.1313	0.4082	0.1506	0.0271	0.0945	0.3536	0.1296	0.0123	0.0921	0.1826	0.0459	0.009	0.0262	0.101	0.2881	0.0419	0.1826	0.5	0.2241	0.042	0.1313	0.5	0.1521	0.0289	0.0864	0.2887	0.0703	0.0252	0.0174	0.1768	0.2627	0.0438	0.1826	0.5	0.1896	0.0488	0.1037	0.5
guide	0.0853	0.0133	0.0463	0.1387	0.0266	0.007	0.0106	0.063	0.1901	0.0374	0.0962	0.3162	0.1334	0.028	0.0664	0.2357	0.1317	0.0279	0.0644	0.2887	0.0455	0.0176	0.012	0.1667	0.2641	0.0547	0.1291	0.5	0.1795	0.0617	0.0639	0.5	0.1029	0.0181	0.0557	0.2085	0.0317	0.013	0.0083	0.1104	0.2334	0.0434	0.1231	0.3536	0.1481	0.0401	0.067	0.2887
